# Supplementary material for: IL-33 Enhances IFNγ and TNFα Production by Human MAIT Cells: A New Pro-Th1 Effect of IL-33
Source: Int J Mol Sci. 2021 Sep 30;22(19):10602. doi: 10.3390/ijms221910602 (PMC8508606; doi:10.3390/ijms221910602)
Supplement: Supplementary file 1 [file ijms-22-10602-s001.zip]

Archive with 3 entries (2 files):
- ijms-1396183-supplementary/
- ijms-1396183-supplementary/ijms-1396183  Figure S1.png
- ijms-1396183-supplementary/ijms-1396183 Table S1 revised.pdf
